# Supplementary material for: MCPeSe: Monte Carlo penalty selection for graphical lasso
Source: Bioinformatics. 2020 Aug 17;37(5):726–7. doi: 10.1093/bioinformatics/btaa734 (PMC8097680; doi:10.1093/bioinformatics/btaa734)
Supplement: btaa734_Supplementary_Data [file btaa734_supplementary_data.zip]

Archive with 2 entries (2 files):
- Figure1.eps
- SupplementaryMaterials.pdf
